# Supplementary material for: Chalcones identify cTXNPx as a potential antileishmanial drug target
Source: PLoS Negl Trop Dis. 2021 Nov 15;15(11):e0009951. doi: 10.1371/journal.pntd.0009951 (PMC8664226; doi:10.1371/journal.pntd.0009951)
Supplement: S1 Table — (XLSX) [file pntd.0009951.s010.xlsx]

## Sheet: Sheet1
S1 Table Proteins candidates identified from the band on 1D-gel in S3 Fig.
Protein number	NCBI Entries	Description	Score	Mass	Peptide sequence
1	ABC40566.1	alpha-tubulin [Leishmania tarentolae]	193	50542	LIGQVVSSLTASLR
2	XP_003871568.1	uncharacterized protein [Leishmania mexicana MHOM/GT/2001/U1103]	79	23836	TSTAVFENILSDMIYPSDVVGR
3	XP_003873257.1	putative 60S ribosomal protein L18 [Leishmania mexicana MHOM/GT/2001/U1103]	73	22207	TAPIAVVVGDVLDDVR
4	JAS02769.1	alpha tubulin, partial [Triatoma infestans]	73	43617	LIGQVVSSITASLR
6	XP_002613005.1	hypothetical protein BRAFLDRAFT_58199 [Branchiostoma floridae]	73	50939	IIGQVVSSITASLR
7	XP_018332011.1	PREDICTED: tubulin alpha-2 chain-like [Agrilus planipennis]	73	56709	LLGQVVSSITASLR
8	JAQ08148.1	60S ribosomal protein L11, partial [Lygus hesperus]	71	12939	VLEQLCEQTPVLSR
9	AGG11660.1	hypothetical protein, partial [Leptomonas pyrrhocoris]	69	36242	ELEQIASEALEAAR
10	AAX47428.1	cytosolic tryparedoxin peroxidase [Leishmania amazonensis]	68	22344	AYGVLAEAQGVAYR
