# Supplementary material for: Chalcones identify cTXNPx as a potential antileishmanial drug target
Source: PLoS Negl Trop Dis. 2021 Nov 15;15(11):e0009951. doi: 10.1371/journal.pntd.0009951 (PMC8664226; doi:10.1371/journal.pntd.0009951)
Supplement: S2 Table — (XLSX) [file pntd.0009951.s011.xlsx]

## Sheet: Sheet1
		S2 Table Proteins candidates identified for each 2D dot from S4 Fig.
		Spots	ID
		D1	No identification
		D2	No identification
		D3	cytosolic Tryparedoxin peroxidase [Leishmania amazonensis]
		D4	putative iron superoxide dismutase [Leishmania mexicana ]
		D5	cytosolic Tryparedoxin peroxidase [Leishmania amazonensis]
		D6	cytosolic Tryparedoxin peroxidase [Leishmania amazonensis]
		D7	cytosolic Tryparedoxin peroxidase [Leishmania amazonensis]
		D8	No identification
		D9	No identification
