# Supplementary material for: Chalcones identify cTXNPx as a potential antileishmanial drug target
Source: PLoS Negl Trop Dis. 2021 Nov 15;15(11):e0009951. doi: 10.1371/journal.pntd.0009951 (PMC8664226; doi:10.1371/journal.pntd.0009951)
Supplement: S3 Table — (XLSX) [file pntd.0009951.s012.xlsx]

## Sheet: Sheet1
			S3 Table Primers used to knockout cTXNPx in L. mexicana using pT plasmids.
			Gene ID	Primers	Oligonucleotide sequence
			LmxM.15.10.40	5' sgRNA	gaaattaatacgactcactataggGCTGACCGGTGGCTGCGAGGgttttagagctagaaatagc
				3' sgRNA	gaaattaatacgactcactataggACTGATCCCGGTGCGCAGGAgttttagagctagaaatagc
				Upstream forward	TCATTGTTTTCTCTCTCCCTCCCCGCGCCCgtataatgcagacctgctgc
				Downstream reverse	ATGAAAGGAGTCCGTGGGTGCCGACCAGTGccaatttgagagacctgtgc
			LmxM.15.11.60	5' sgRNA	gaaattaatacgactcactataggGCTGACCGGTGGCTGCGAGGgttttagagctagaaatagc
				3' sgRNA	gaaattaatacgactcactataggTCTGTGAGTGTCACAGGAGCgttttagagctagaaatagc
				Upstream forward	TCATTGTTTTCTCTCTCCCTCCCCGCGCCCgtataatgcagacctgctgc
				Downstream reverse	CCGGTGCCAATGGCGGGCGGGGTCACACCGccaatttgagagacctgtgc
				G00	AAAAGCACCGACTCGGTGCCACTTTTTCAAGTTGATAACGGACTAGCCTTATTTTAACTTGCTATTTCTAGCTCTAAAAC
