# Supplementary material for: Chalcones identify cTXNPx as a potential antileishmanial drug target
Source: PLoS Negl Trop Dis. 2021 Nov 15;15(11):e0009951. doi: 10.1371/journal.pntd.0009951 (PMC8664226; doi:10.1371/journal.pntd.0009951)
Supplement: S4 Table — (XLSX) [file pntd.0009951.s013.xlsx]

## Sheet: Sheet1
	S4 Table Primers used for the validation of cTXNPx knockouts.
	Primer name	Oligonucleotide sequence
	1040_1160_For	CATTGTTTTCTCTCTCCCTCCCCG
	1040_Rev	GGACGAGATCAACGTTCCAAAATAA
	1160_Rev	AAGAAAAACATACACACCAGCAGC
	1040_for	GGTCGTGCTCTTCTTCTACCCGTAT
	1040_1160_rev	CCTTCGGTTCCGGCTTCATT
	Pur_for	TGGATGCGTTTCGAAGCGAT
	Pur_rev	TCAATGTGTCGATCTGGGTCAAC
	Neo_for	ACACGTCTGCCCCTCTGTTC
	Neo_Rev	GTCTTGACAAAAAGAACCGGGC
